# Supplementary material for: From the Cardiovascular–Kidney–Metabolic Disorders to the Atherosclerotic Cardiovascular Diseases: Their Prevalence Rates and Independent Associations in the SIMETAP Study
Source: J Clin Med. 2025 Jun 3;14(11):3940. doi: 10.3390/jcm14113940 (PMC12155652; doi:10.3390/jcm14113940)
Supplement: Supplementary file 1 [file jcm-14-03940-s001.zip]

Archive with 1 entries (1 files):
- jcm-3655155-supplementary.pdf
